# Supplementary material for: Reduced nonverbal interpersonal synchrony in autism spectrum disorder independent of partner diagnosis: a motion energy study
Source: Mol Autism. 2020 Feb 3;11:11. doi: 10.1186/s13229-019-0305-1 (PMC6998161; doi:10.1186/s13229-019-0305-1)
Supplement: Supplementary file 1 — Additional file 1. Supplementary Materials – Synchrony (IPS). Supplementary Materials – Motion Energy. Supplementary Materials – Evaluation measures [file 13229_2019_305_MOESM1_ESM.zip]

Archive with 3 entries (3 files):
- Supplementary_analysis_evaluation.docx
- Supplementary_analysis_motion_energy.pdf
- Supplementary_analysis_synchrony.pdf
